# Supplementary material for: Manual muscle testing and hand-held dynamometry in people with inflammatory myopathy: An intra- and interrater reliability and validity study
Source: PLoS One. 2018 Mar 29;13(3):e0194531. doi: 10.1371/journal.pone.0194531 (PMC5875759; doi:10.1371/journal.pone.0194531)
Supplement: S1 Appendix — (XLSX) [file pone.0194531.s001.xlsx]

## Sheet: Sheet1
ID	rater test 1	M1_MMT8_S_ABD	M1_MMT8_E_FLEX	M1_MMT8_W_EXT	M1_MMT8_K_Ext	M1_MMT8_A_EXT	M1_MMT8_N_FLEX	M1_MMT8_H_ABD	M1_MMT8_H_EXT	M1_QMT_S_ABD_1	M1_QMT_S_ABD_2	M1_QMT_E_FLEX_1	M1_QMT_E_FLEX_2	M1_QMT_A_EXT_1	M1_QMT_A_EXT_2	M1_QMT_H_ABD_1	M1_QMT_H_ABD_2	M1_QMT_H_EXT_1	M1_QMT_H_EXT_2	M1_QMT_K_EXT_1	M1_QMT_K_EXT_2	M1_QMT_W_EXT_1	M1_QMT_W_EXT_2	M1_QMT_N_FLEXflex_1	M1_QMT_N_FLEXflex_2	M2_MMT8_S_ABD	M2_MMT8_E_FLEX	M2_MMT8_W_EXT	M2_MMT8_K_Ext	M2_MMT8_A_EXT	M2_MMT8_N_FLEX	M2_MMT8_H_ABD	M2_MMT8_H_EXT	M2_QMT_S_ABD_1	M2_QMT_S_ABD_2	M2_QMT_E_FLEX_1	M2_QMT_E_FLEX_2	M2_QMT_A_EXT_1	M2_QMT_A_EXT_2	M2_QMT_H_ABD_1	M2_QMT_H_ABD_2	M2_QMT_H_EXT_1	M2_QMT_H_EXT_2	M2_QMT_K_EXT_1	M2_QMT_K_EXT_2	M2_QMT_W_EXT_1	M2_QMT_W_EXT_2	M2_QMT_N_FLEX_1	M2_QMT_N_FLEX_2
IM_01	1	8	999	999	10	10	8	10	10	999	999	999	999	999	999	999	999	999	999	999	999	999	999	999	999	10	999	10	10	10	8	10	10	103	90	101	121	129	119	165	150	61	52	106	116	34	45	50	50
IM_02	2	9	10	8	8	10	10	8	6	93	118	42	36	117	119	75	69	35	61	76	115	54	38	30	34	7	10	9	7	7	9	8	6	105	100	151	154	108	100	116	121	86	82	48	111	65	72.9	98.3	93.4
IM_03	2	9	10	9	10	10	9	8	7	90	95	111	101	67	80	85	101	44	91	148.6	141.9	25	28	64	65	9	10	8	10	9	9	8	7	100.5	98.7	114.3	109	77.4	92.9	105	126.3	80	122.3	149.4	174	27	37	70	68
IM_04	1	10	10	10	10	9	9	9	9	118	122	93	131	133	145	170	164	87	75	193	205	52	46	41	50	10	9	10	10	10	8	10	10	131	118	170	173	149	147	99	93	84	64	201	189	31	35	51	60.5
IM_05	1	9	8	8	10	10	6	8	8	120	103	95	115	80	51	67	67	79	90	250	215	34	44	43	43	9	10	10	10	10	7	9	7	102.3	95.2	123.2	133	99.6	93.4	106.7	111.6	117	105.8	238.4	208.6	54.7	49.3	54.2	71.1
IM_06	2	9	10	10	9	8	7	7	6	58.2	97.8	131.2	129.4	98.3	129	90	114	109	110	294	207.3	41.3	36.9	59.1	66.7	999	999	999	999	999	999	999	999	999	999	999	999	999	999	999	999	999	999	999	999	999	999	999	999
IM_07	2	9	10	10	10	10	9	9	9	117	140	132	143	207	217	119	102	160	133	233	266	74	95	68	69	10	10	10	10	10	10	9	9	124	143	153	162	222	223	133.4	137	208.2	205.1	237	233	95	78	83	73
IM_08	1	8	8	9	10	10	7	8	7	79	87	75	67	85	96	78	87	72	94	136	106	59	40	30	17	8	8	10	10	9	7	8	8	56	63	62	55	80	74	72	83	109	101	130	149	43	42	35	39
IM_09	1	9	10	10	10	10	10	10	10	165.5	123	175	135	116	129	143	161	121	117	270	288	88	75	34	54	8	10	10	10	10	9	8	10	129	125	215	195	157	175	193.5	164.1	230.9	241.1	306.1	297.2	82.7	76.9	79.6	92.9
IM_10	1	10	10	10	10	10	10	9	9	108	109	149	132	53	55	92	89	84	76	149	155	44	58	44	32	10	10	10	10	10	10	9	10	129.9	116.5	145.4	155.2	52.9	91.2	160.1	174.4	87.6	113.4	230	218	70.7	59.6	75.6	78.7
IM_11	1	10	10	10	10	8	9	10	8	93	117	206	220	138	128	108	151	63	71	159	244	29	31	43	27	10	10	10	10	10	8	9	9	107	99	145	143	123	104	115	110	70	76	189	185	29	32	50	54
IM_12	1	9	9	10	9	10	6	7	7	107	117	145	109	149	147	94	118	126	109	151	125	62	53	40	36	9	9	10	10	10	7	8	8	79.1	46.7	102.3	113	95.2	116.5	113.9	87.6	99.2	90.7	99.6	89.8	54.7	63.1	33.8	46.2
IM_13	2	6	10	10	10	10	7	9	7	79.1	60.9	103.2	119.6	95.2	115.6	77.4	76.5	145	156.6	109.4	125.4	69.8	50.7	52.5	48.4	8	10	10	9	10	7	8	7	41.3	47.6	72	77.4	79.1	100.1	72.5	67.6	95.2	102.7	103.2	102.3	39.5	47.6	54.2	52
IM_14	1	9	9	10	9	10	7	8	7	67.6	67.1	84	83.6	108.1	100.5	78.3	78.7	154.8	165	134.8	140.1	47.8	69.4	40.9	33.8	7	8	9	9	9	7	8	7	65.8	67.6	93.8	89.4	131.6	118.7	62.7	56	110.3	130.8	120.5	140.5	39.1	54.2	42.7	43.1
IM_15	2	6	9	8	7	10	6	6	6	49.3	56.9	88.5	90.3	89.4	91.2	98.7	91.2	179	182	210	192.2	41.8	60.9	54.2	55.6	7	10	10	9	9	7	7	7	39.1	46.7	100.9	105.4	109.4	77.8	111.7	111.6	175.2	173.5	193.5	207.7	81.8	95.6	52.2	57.8
IM_16	1	6	6	9	8	7	6	6	6	26.2	28.4	52.5	52.5	79.6	116.1	59.6	79.1	51.1	51.1	126.8	114.3	23.2	20	20	19.1	6	6	9	9	8	6	6	6	29.8	28.9	40.9	41.3	92.9	88.9	78.7	80.9	70.7	60.9	99.6	99.2	22.2	22.6	27.5	26.6
IM_17	1	10	10	10	9	9	7	9	9	93.4	89.4	91.2	100.9	113.9	91.6	165.9	148.6	81.4	119.6	156.6	137.4	28	22.6	24.9	25.3	9	9	10	9	8	8	8	8	97.4	98.7	125	113	113.4	123.6	108.5	102.3	88.9	124.1	131.2	185.9	53.3	48	33.3	31.5
IM_18	2	9	10	10	10	10	10	9	8	94.3	94.1	146.3	149.4	164.1	213.5	173.9	111.6	168.6	193.9	271.4	278.5	45.8	51.6	82.7	76.5	9	10	10	10	10	8	8	8	80.9	80.5	157.9	153	172.6	156.6	134.3	149	177.9	203.3	295.8	294	61.8	57.8	60.9	71.6
IM_19	2	8	10	9	10	10	7	8	7	49.2	40.4	92.9	100.9	84.9	99.2	101.8	118.7	122.7	126.8	139.7	157	29.3	28	28.9	31.1	999	999	999	999	999	999	999	999	999	999	999	999	999	999	999	999	999	999	999	999	999	999	999	999
IM_20	2	10	10	9	10	10	10	10	10	179.7	156.6	156.6	133.9	210	197.9	175.2	163.4	216.2	218	234.9	205.1	65.4	66.2	112.1	99.2	10	10	9	10	10	10	10	10	118.7	161.9	141.9	144.1	167.7	199.3	145.9	157.9	172.1	171.7	294	282.9	74.3	65.8	98.3	106.7
IM_21	1	10	10	10	10	10	7	10	8	109	119	157.9	182	138.8	157	136.1	132.1	81.8	115.2	256	278	80.9	109.8	60.9	60	10	10	10	10	10	7	10	10	104	105	182	189.5	153.4	189.5	151.2	123.2	100.5	100.9	292.7	271.8	59.1	58.2	61.8	60.9
IM_22	2	10	10	6	8	10	9	6	6	82.7	93.4	76.5	113.4	127.6	118.7	88.9	71.1	74.7	87.2	203.3	226.4	25.3	20.4	22.2	34.2	9	10	7	10	10	7	7	7	87.2	105	102.7	129.9	124.1	155.7	113.9	106.3	92	91.6	236.6	335.4	41.8	40.4	41.3	43.6
IM_23	1	9	9	10	10	10	8	9	9	89.4	55.1	118.7	107.6	150.8	161.5	136	111.2	160.6	135.7	209.1	180.1	48.4	57.8	49.3	48.9	9	10	10	10	10	8	10	10	55.6	96	91	102	195	179	173	156.6	166	158	157	189	31	42	65	65
IM_24	1	6	7	6	7	7	3	6	4	40.9	42.2	74.7	60	69.8	88	64	67.1	87.6	94.3	129.4	137.4	48	58.7	12	8	6	7	7	8	8	3	8	5	32	33	75	74	59	68	78.7	84.5	39.1	62.7	196	177.5	42	37	7.5	15
IM_25	1	7	8	7	8	9	9	8	7	79.6	80.5	72.9	80	89.8	92.9	177.5	192.6	155.2	137.9	186.4	168.1	71.6	60.5	52	62	10	9	9	9	8	6	8	8	92	81	96	111	100	100	165	144	126	149	109	121	31	34	999	999
IM_26	1	6	8	8	9	9	6	9	8	60	61.8	39.5	35.5	62.2	77.8	101.4	80	62.2	65.8	80	77.4	17.7	20	19	18.2	6	6	8	9	9	6	9	8	51.6	44.9	44	31.7	62.2	81.4	76.9	70.2	53.8	63.1	80.7	89.4	35.5	34.7	17.3	27.1
IM_27	1	10	10	10	10	10	10	10	8	120	140.5	191.3	175.7	149	146.3	125	136.5	135	119.6	157.5	147.2	47.6	71.6	57.8	61.3	10	10	10	10	10	10	10	8	113.4	123.6	139.7	137	136.1	155.2	105	132.5	145.9	142.3	209.4	195.3	60.9	84	36	33.8
IM_28	2	10	10	10	9	10	10	9	7	234	172.1	244.7	237.5	236.6	220.2	111.6	80.9	151.2	192.6	300.2	307.4	68.9	57.3	81.4	100.1	10	10	10	9	10	10	10	9	169	166.4	224.2	216.6	151.7	208.2	95.6	102.7	167.7	202.2	246	217.6	86.8	96.5	113.4	102.3
IM_29	2	8	10	10	9	10	7	7	8	67.6	63.6	129	102.3	99.6	174.4	133.2	147.7	135.7	152.6	152.6	165.5	29.8	30.2	42.2	28.9	9	10	9	10	10	7	9	8	55.6	60.9	107.6	110.3	139.2	135.2	101.4	102.7	135.2	146.3	160.6	166.4	28.9	36.4	44.9	60.6
IM_30	2	8	10	9	10	10	7	9	7	55.2	55	90.2	87.2	135.2	182.2	114.4	114.7	155.8	169.5	208.4	209.2	26.4	33.8	46.7	52.5	7	9	10	9	9	8	9	6	53.8	57.8	88.5	100.1	183.7	166.4	89.2	101.4	155.7	161	186.4	220.2	31.2	34.8	45.2	49.2
IM_31	2	8	10	10	9	10	6	8	6	69.4	72.9	116.1	113.4	137.9	162.8	91.2	109	130.8	145.4	185.5	201.2	25.4	24.9	31.2	35.8	8	10	10	10	10	8	7	6	59.6	60.2	117.4	125.9	137.9	133.4	65.4	72	123.6	123.6	206.4	208.2	30.6	23.5	40.9	46.7
IM_32	1	10	10	10	10	10	10	9	8	128.1	165	150.3	150.3	154.8	127.6	203.7	133	233.1	194	307.4	266.5	108.1	105.8	57.3	54.7	10	8	10	10	10	10	9	8	119.6	162.3	159.2	132.1	102.7	114.3	158.8	110.7	129.2	130.3	209.5	200.2	94.7	109.5	85.4	99.2
IM_33	2	8	10	7	9	9	6	6	6	56.5	58.2	161.5	160.6	176.6	197.9	126.4	124.2	174.6	192.6	353.7	355.4	56	60.5	49.3	49.1	9	10	9	10	10	8	9	9	75.6	64.5	168.1	153.9	201.5	201.5	190.4	129.4	257.1	290.9	297.2	359.4	66.7	54.7	67.6	89.8
IM_34	2	8	10	9	10	10	9	6	6	53.2	60.4	129.2	146.8	88.5	112.1	80.8	72.9	167.7	148.1	200.6	211.7	44.4	45.8	55.1	59.1	8	10	10	10	10	7	6	6	60.5	61.8	146.8	161.9	116.5	141	68.5	70.2	145	143.3	232.6	235.3	50.7	54.2	58.7	60.9
IM_35	2	9	10	10	10	10	7	6	3	103.6	114.3	194.8	207.7	191.7	222.7	94.7	129	163.2	145	486.4	432.6	107.6	99.4	88.9	93.4	9	10	10	10	10	7	8	4	117.4	120.1	168.6	197.9	253.1	258.9	128.5	108.1	143.2	149	235.3	260.7	102.7	124.2	82.3	85.8
IM_36	2	8	10	10	10	10	8	7	7	64.9	62	77.2	92.9	109.8	111.6	91.4	125.4	148.6	169	197.2	227.8	31.5	34.2	48.4	43.6	999	999	999	999	999	999	999	999	999	999	999	999	999	999	999	999	999	999	999	999	999	999	999	999
IM_37	2	8	10	10	9	10	8	4	6	52.9	51.6	141	143.7	132.1	198.4	70.7	79.6	66.7	115.6	260.2	228.6	18.6	12.4	79.1	75.6	8	10	10	10	10	9	5	6	81.8	62.2	180.1	132.5	166.8	222.9	60.9	74.3	78.3	105.4	188.2	223.7	34.2	27.5	108.2	94.4
IM_38	1	10	10	10	10	10	10	10	9	133.9	154.3	154.8	149.9	100.9	122.3	201.9	159.7	154.8	182.8	254	235.8	78.3	75.1	103.2	55.6	9	10	10	10	9	10	9	10	130.8	120.1	130.3	146.8	94.7	113.4	175.2	180.6	114.7	133	228.3	261.1	51.6	63.6	50.7	51.1
IM_39	2	9	10	8	10	10	9	10	10	91.6	75.6	140.1	136.1	157	160.6	173	160.1	176.6	179.7	248.7	227.3	57.3	52.5	51.1	54.2	9	10	9	10	10	8	10	9	83.2	76.9	127.2	132.1	145	153.4	141.9	187.3	161	171.2	234.9	247.3	59.6	56.5	43.6	47.6
IM_40	2	8	10	10	10	10	10	9	8	103.2	103.6	155.7	181	226.4	217.5	91.2	100.5	145	156.6	195.3	204.6	53.3	36.4	83.2	88	8	10	10	10	10	10	9	9	87.2	111.2	129	164.6	157.9	173	69.8	105.4	156.6	138.3	247.8	239.3	41.3	50.2	103.6	83.2
IM_41	2	9	10	10	9	10	10	9	7	103.6	96.9	142.8	146.8	114.7	133.4	92.5	92.9	147.2	999	237.1	246.9	54.2	68.2	80.9	75.1	9	10	10	10	10	10	999	999	105.2	121	134.4	138.8	113.4	108.5	999	999	999	999	254.4	228.2	54.2	57.8	60	61.3
IM_42	2	9	10	8	10	10	10	9	9	68.5	66.2	93.8	99.6	93.4	99.2	78.7	90.7	100.1	89.4	145.4	133.4	25.3	21.3	44.4	38.7	9	10	8	9	10	10	9	8	52.5	60.5	99.6	116.1	76	90.3	89.4	110.3	108.5	86.7	125.6	158.6	22.6	30.2	46.2	51.6
IM_43	1	6	6	10	7	10	6	3	1	37	37	29.8	34.2	97.8	95.6	40	39.1	64	57.8	86.3	99.2	40	37.3	24	26.2	6	6	9	6	10	6	3	1	40.4	39.5	31.1	27.5	65.4	56.5	50.7	44.9	53.8	59.1	61.5	56.5	39.1	34.2	29.8	37.3
IM_44	2	6	9	10	10	10	10	5	9	33.8	30.2	130.3	151.7	123.2	137.4	78.7	87.6	102.3	87.6	218.9	200.2	45.3	41.3	99.2	117	8	10	10	10	10	10	6	8	64.2	44.4	188.2	170.4	161.2	167.2	100.1	102.3	137.4	132.1	203.3	146.8	31.5	34.7	154.5	137.3
IM_45	2	8	10	9	9	10	9	9	9	79.1	76.9	86.7	92.5	126.8	160.6	90.7	74.2	160.2	166.8	169.5	159.2	26.6	19.5	55.1	48.9	999	999	999	999	999	999	999	999	999	999	999	999	999	999	999	999	999	999	999	999	999	999	999	999
IM_46	2	10	10	10	10	10	10	10	10	168.6	172.4	323.9	281.6	240.4	258.9	278.2	176.1	289.4	301.6	421.7	449.3	157	147.2	138.8	102.3	10	10	10	10	10	10	10	10	137.4	144.5	235.8	256.7	286.9	267.8	224.6	161.5	246.2	310.2	472.4	544.8	167.4	140.6	106.8	147.7
IM_47	2	9	9	10	10	10	9	8	6	50.2	48.9	53.8	55.1	113.4	121.4	80.9	93.4	105.8	105.4	80	115.8	16.2	13.7	40.4	40.4	9	9	10	10	10	8	8	8	52.5	43.6	56.9	54.2	120.1	125.4	74.7	68	144.5	128.5	83.2	102.3	31.2	26.6	38.2	42.7
IM_48	1	10	10	10	10	10	8	10	8	105	107	99	115	145	153	129	172	109	86	101	90	54	51	47	42	10	10	10	10	10	8	10	8	31	38	69	68	63	49	98	72	52	83	56	64	57	51	26	37
IM_49	2	9	10	10	10	10	10	9	9	91.2	97.8	156.6	162.3	151.7	179.3	115.2	115.2	197.1	218.4	301.6	289.6	62.7	52	53.2	68.8	10	10	10	10	10	8	9	9	99.2	104.5	147.2	155.7	172.6	219.7	103.6	92	206.8	213.5	259.3	256.2	62.2	75.1	56	55.1
IM_50	2	10	10	10	10	10	10	10	10	148.1	146.8	244.2	189.9	158.3	180.6	186.4	200.2	304	349.2	287.8	350.5	89.8	91.6	109.6	102.7	10	10	10	10	10	10	10	10	129	133.9	189	156.6	191.3	176.1	165.5	160.6	269.6	356.3	292.6	315	92.9	96.1	103.2	108.5
	999: missing values
[truncated: 34 more columns]
